# Supplementary material for: In Vivo and In Vitro Grown Lemon-Scented Gum as a Source of Nematicidal Essential Oil Compounds
Source: Plants (Basel). 2025 Jun 20;14(13):1892. doi: 10.3390/plants14131892 (PMC12251783; doi:10.3390/plants14131892)
Supplement: Supplementary file 1 [file plants-14-01892-s001.zip]

Archive with 1 entries (1 files):
- plants-3677158-supplementary.pdf
